# Supplementary material for: (3S,4S,5S)-4-Hydr­oxy-3-methyl-5-[(2S,3R)-3-methyl­pent-4-en-2-yl]-4,5-dihydro­furan-2(3H)-one
Source: Acta Crystallogr Sect E Struct Rep Online. 2008 Aug 30;64(Pt 9):o1835. doi: 10.1107/S1600536808026998 (PMC2960667; doi:10.1107/S1600536808026998)
Supplement: Supplementary file 2 [file e-64-o1835-Isup2.hkl]

# 
# h,k,l, Fc-squared, Fo-squared, sigma(Fo-squared) and status flag 
# 
data_I
_shelx_title ' ccd3344 in P2(1)2(1)2(1)' 
_shelx_refln_list_code          4 
_shelx_F_calc_maximum       79.52 
_exptl_crystal_F_000       432.00 
_reflns_d_resolution_high  0.8405 
 
loop_ 
 _symmetry_equiv_pos_as_xyz 
 'x, y, z' 
 '-x+1/2, -y, z+1/2' 
 '-x, y+1/2, -z+1/2' 
 'x+1/2, -y+1/2, -z' 
 
_cell_length_a     5.4414 
_cell_length_b    10.1320 
_cell_length_c    20.9750 
_cell_angle_alpha  90.000 
_cell_angle_beta   90.000 
_cell_angle_gamma  90.000 
 
_shelx_F_squared_multiplier     1.000 
 
loop_ 
 _refln_index_h 
 _refln_index_k 
 _refln_index_l 
 _refln_F_squared_calc 
 _refln_F_squared_meas 
 _refln_F_squared_sigma 
 _refln_observed_status 
   2   0   0      230.28      219.63     29.52 o 
   4   0   0      102.01       62.52     31.42 o 
   6   0   0       38.67     -139.33    139.33 o 
   1   1   0      592.37      583.99     16.19 o 
   2   1   0       58.52       50.78     13.65 o 
   3   1   0        0.21        2.22     19.36 o 
   4   1   0      120.02      130.76     27.30 o 
   5   1   0        4.52        7.30     25.39 o 
   6   1   0        0.78      -17.46     56.49 o 
   0   2   0     3566.63     3389.35    203.13 o 
   1   2   0     3503.18     3369.04     65.06 o 
   2   2   0      637.41      670.63     25.71 o 
   3   2   0       12.27        1.27     19.04 o 
   4   2   0       81.39       74.59     26.98 o 
   5   2   0       54.88       53.64     31.74 o 
   6   2   0        4.21       37.45     58.40 o 
   1   3   0      597.37      578.91     23.17 o 
   2   3   0      274.02      296.75     18.41 o 
   3   3   0      106.49      120.92     18.09 o 
   4   3   0       54.97       62.21     24.76 o 
   5   3   0        7.31       -3.81     35.55 o 
   6   3   0        7.31       15.87     61.89 o 
   0   4   0     1595.24     1624.38    153.30 o 
   1   4   0       74.49       78.08     14.28 o 
   2   4   0      263.55      262.79     20.31 o 
   3   4   0      157.40      166.31     21.90 o 
   4   4   0      113.43      118.38     31.42 o 
   5   4   0        0.06       -8.57     37.45 o 
   6   4   0        0.08      -26.66     71.09 o 
   1   5   0      168.15      171.07     30.79 o 
   2   5   0       45.55       59.67     20.00 o 
   3   5   0       33.47       37.45     24.44 o 
   4   5   0      166.56      178.69     30.47 o 
   5   5   0       20.44       10.79     36.50 o 
   0   6   0       29.36       54.91     26.34 o 
   1   6   0       80.77      112.04     34.59 o 
   2   6   0       83.65       94.26     23.49 o 
   3   6   0      110.32      107.59     26.03 o 
   4   6   0        0.22        9.20     34.91 o 
   5   6   0       26.95       46.34     74.27 o 
   1   7   0      314.10      300.88     43.80 o 
   2   7   0        5.03      -12.06     23.80 o 
   3   7   0       95.46       81.57     18.73 o 
   4   7   0        0.21       -0.32     33.64 o 
   5   7   0        6.49       13.01     42.85 o 
   0   8   0       45.51       51.10     45.07 o 
   1   8   0      200.59      175.20     41.89 o 
   2   8   0        0.10       10.79     28.25 o 
   3   8   0        2.98        1.27     26.34 o 
   4   8   0        1.51      -13.33     39.36 o 
   1   9   0        0.40       -4.76     22.53 o 
   2   9   0        2.80        6.03     27.61 o 
   3   9   0       10.41       32.69     31.74 o 
   4   9   0        1.03       12.38     47.29 o 
   0  10   0       13.29        7.93     38.09 o 
   1  10   0        0.01       -0.95     19.68 o 
   2  10   0        0.14       13.01     33.01 o 
   3  10   0        0.01      -10.47     39.99 o 
   1  11   0        2.72       -7.93     32.06 o 
   2  11   0        0.00       51.73    116.80 o 
   0  12   0        0.07       41.58    139.65 o 
   1   0   1     2048.72     1993.18     46.34 o 
   2   0   1       21.38       23.49     16.82 o 
   3   0   1       58.62       67.29     18.73 o 
   4   0   1        1.81       18.09     20.63 o 
   5   0   1       12.36        4.44     31.42 o 
   6   0   1        1.80        5.71     62.84 o 
   1   1   1     6323.33     6076.01     72.68 o 
   2   1   1       86.90       97.75     10.16 o 
   3   1   1      177.23      159.33     14.60 o 
   4   1   1       68.95       53.96     14.92 o 
   5   1   1       11.36        6.35     20.31 o 
   6   1   1        3.16       16.19     43.80 o 
   0   2   1     2793.79     2678.73    101.25 o 
   1   2   1      612.95      591.61     14.60 o 
   2   2   1      326.77      344.68     12.70 o 
   3   2   1       46.11       27.61     13.33 o 
   4   2   1      133.06      101.88     19.04 o 
   5   2   1       15.36       -0.32     24.44 o 
   6   2   1        6.67       21.26     42.21 o 
   0   3   1     3485.14     3276.68    197.73 o 
   1   3   1      548.46      538.92     15.23 o 
   2   3   1      304.21      325.95     14.28 o 
   3   3   1       79.50       93.63     13.33 o 
   4   3   1       48.22       51.42     19.36 o 
   5   3   1        8.13        2.86     23.80 o 
   6   3   1        8.39        4.44     46.02 o 
   0   4   1      395.65      422.12     62.84 o 
   1   4   1      885.12      882.65     24.76 o 
   2   4   1       68.62       81.89     13.96 o 
   3   4   1      112.40      123.46     15.55 o 
   4   4   1       38.91       33.64     18.41 o 
   5   4   1       33.59       38.40     23.80 o 
   6   4   1        5.00       14.28     44.12 o 
   0   5   1       62.22       95.53     25.39 o 
   1   5   1       10.97        2.86     11.74 o 
   2   5   1      112.93      113.31     13.33 o 
   3   5   1      134.45      131.71     18.09 o 
   4   5   1       23.91       30.47     18.09 o 
   5   5   1        2.32       14.60     32.37 o 
   0   6   1      266.15      226.61     33.64 o 
   1   6   1       32.01       33.96     16.82 o 
   2   6   1       87.58       89.82     12.70 o 
   3   6   1      155.32      146.31     16.82 o 
   4   6   1       37.51       20.00     22.22 o 
   5   6   1        1.12        1.90     40.31 o 
   0   7   1      266.52      236.77     29.52 o 
   1   7   1       22.48       16.82     17.77 o 
   2   7   1       89.24       95.22     19.04 o 
   3   7   1       18.52       13.65     11.43 o 
   4   7   1        6.43       13.33     21.90 o 
   5   7   1        0.32      -10.16     27.30 o 
   0   8   1       20.43       17.46     16.82 o 
   1   8   1       32.46       13.96     15.87 o 
   2   8   1      113.07      106.64     19.68 o 
   3   8   1        0.37        1.59     19.04 o 
   4   8   1        3.61       20.00     32.69 o 
   0   9   1       34.12       32.06      6.35 o 
   1   9   1       27.44       39.04     23.17 o 
   2   9   1       46.97       37.13     19.68 o 
   3   9   1        3.89       -4.76     20.63 o 
   4   9   1        4.60        1.27     33.96 o 
   0  10   1        0.00       -5.71     24.76 o 
   1  10   1       25.51       29.20     18.41 o 
   2  10   1        2.65       -2.86     19.36 o 
   3  10   1        1.78        1.90     27.61 o 
   0  11   1        1.05        8.25     80.30 o 
   1  11   1        0.58       -9.52     25.39 o 
   2  11   1        0.18        4.13     35.86 o 
   0  12   1        0.20      -51.42     88.55 o 
   1   0   2      370.45      327.54     17.77 o 
   2   0   2      344.09      366.90     17.14 o 
   3   0   2        3.05       -1.90     15.55 o 
   4   0   2        0.35        5.71     20.63 o 
   5   0   2        0.01      -10.47     24.12 o 
   6   0   2        0.02        4.13     66.65 o 
   0   1   2     3618.85     3360.79     63.16 o 
   1   1   2     5363.14     5244.78     64.43 o 
   2   1   2      243.23      258.35     12.06 o 
   3   1   2       30.05       26.98     13.33 o 
   4   1   2       20.03       13.65     18.73 o 
   5   1   2        3.20        9.84     18.73 o 
   6   1   2       15.11       20.95     40.94 o 
   0   2   2      313.80      295.80     27.30 o 
   1   2   2     1671.87     1651.99     29.20 o 
   2   2   2      292.73      311.04     12.06 o 
   3   2   2       71.29       77.44     13.65 o 
   4   2   2       41.65       25.71     18.09 o 
   5   2   2        2.70       -6.35     22.22 o 
   6   2   2        3.11       21.58     46.02 o 
   0   3   2      372.61      365.31     21.58 o 
   1   3   2      350.05      355.47     13.33 o 
   2   3   2       67.70       79.03     11.11 o 
   3   3   2       24.32       10.47     13.01 o 
   4   3   2        2.94       12.06     19.68 o 
   5   3   2       51.34       45.39     25.71 o 
   6   3   2        0.96      -18.41     46.34 o 
   0   4   2      112.20      133.62     22.85 o 
   1   4   2      723.30      735.06     21.58 o 
   2   4   2      326.57      334.21     15.55 o 
   3   4   2      207.92      216.46     17.46 o 
   4   4   2       33.18       14.92     17.14 o 
   5   4   2       21.47       20.63     28.56 o 
   6   4   2        1.86       24.44     47.29 o 
   0   5   2       27.48       17.46     25.07 o 
   1   5   2      322.24      355.79     17.46 o 
   2   5   2       77.16       85.69     12.06 o 
   3   5   2       15.18        5.71     15.87 o 
   4   5   2      127.01      120.29     21.90 o 
   5   5   2        2.48       -5.08     29.83 o 
   0   6   2      132.61      130.13     28.56 o 
   1   6   2      116.21      112.99     16.19 o 
   2   6   2       99.72       97.12     12.06 o 
   3   6   2       60.56       59.35     15.87 o 
   4   6   2        4.76       12.70     22.85 o 
   5   6   2        9.55        0.63     33.33 o 
   0   7   2        3.72      -14.92     17.77 o 
   1   7   2      105.62       99.98     19.04 o 
   2   7   2       51.21       53.32     18.41 o 
   3   7   2       57.25       59.35     13.65 o 
   4   7   2        0.56       -3.49     19.04 o 
   5   7   2        7.75       30.79     38.40 o 
   0   8   2       28.02       34.28     12.38 o 
   1   8   2       60.80       65.38     19.68 o 
   2   8   2       16.36       13.33     20.31 o 
   3   8   2       20.39       12.06     23.17 o 
   4   8   2        0.20        5.08     27.61 o 
   0   9   2       64.47       48.88     19.68 o 
   1   9   2       58.20       56.49     16.50 o 
   2   9   2       18.29       10.47     20.00 o 
   3   9   2        3.63       13.96     27.93 o 
   4   9   2        2.87        0.32     30.47 o 
   0  10   2        0.20        5.08     11.74 o 
   1  10   2        7.85        7.93     19.36 o 
   2  10   2        2.73        1.90     22.22 o 
   3  10   2        7.27       13.33     31.10 o 
   0  11   2       12.62        6.67     40.94 o 
   1  11   2        2.39        8.89     23.17 o 
   2  11   2        1.16        3.17     39.04 o 
   0  12   2        1.38       16.82     91.41 o 
   1   0   3      689.90      693.49     20.95 o 
   2   0   3      392.18      412.60     22.85 o 
   3   0   3      400.47      452.27     23.80 o 
   4   0   3       18.39        7.93     18.73 o 
   5   0   3        1.50        4.13     21.58 o 
   6   0   3        0.05      -33.01     72.68 o 
   0   1   3     1809.20     1774.18     39.36 o 
   1   1   3      734.00      719.19     15.55 o 
   2   1   3      369.71      386.26     15.55 o 
   3   1   3      128.77      130.45     13.96 o 
   4   1   3        0.58       -1.90     11.74 o 
   5   1   3       17.28       16.19     15.55 o 
   6   1   3        5.31      -15.23     42.21 o 
   0   2   3       37.26       45.39      6.03 o 
   1   2   3      481.42      459.89     13.01 o 
   2   2   3      803.70      813.46     18.73 o 
   3   2   3      178.09      177.10     15.23 o 
   4   2   3       33.08       47.93     17.77 o 
   5   2   3        3.18        6.03     31.10 o 
   6   2   3        9.49       42.21     52.37 o 
   0   3   3        0.80       -6.98     13.96 o 
   1   3   3      530.74      537.65     14.92 o 
   2   3   3      471.26      520.51     18.41 o 
   3   3   3      219.37      197.41     16.50 o 
   4   3   3       54.59       43.48     20.31 o 
   5   3   3        3.11        2.22     35.55 o 
   6   3   3        1.47       -0.95     50.78 o 
   0   4   3      199.63      216.77     14.60 o 
   1   4   3        8.99       10.79      6.35 o 
   2   4   3      235.09      245.02     14.60 o 
   3   4   3       30.78       25.07     15.87 o 
   4   4   3        1.96        2.22     15.87 o 
   5   4   3        7.17      -15.87     27.30 o 
   6   4   3        0.41      -12.06     43.16 o 
   0   5   3      958.22     1005.16     42.21 o 
   1   5   3       24.73       30.15     12.06 o 
   2   5   3      241.56      258.99     16.19 o 
   3   5   3      203.22      212.01     19.04 o 
   4   5   3        1.51       -7.62     18.09 o 
   5   5   3        5.87      -30.79     33.64 o 
   0   6   3        0.03       -4.76     13.33 o 
   1   6   3       40.32       44.75     14.60 o 
   2   6   3       33.42       32.69     13.01 o 
   3   6   3       26.15       17.77     16.50 o 
   4   6   3       19.19       12.38     22.53 o 
   5   6   3        1.28      -14.92     33.64 o 
   0   7   3       36.65       35.55     13.33 o 
   1   7   3       64.24       64.75     16.82 o 
   2   7   3        9.74        4.13     15.87 o 
   3   7   3       56.23       44.75     13.01 o 
   4   7   3        0.80       -2.22     19.36 o 
   5   7   3        0.08        1.59     45.07 o 
   0   8   3       61.70       64.75     12.70 o 
   1   8   3        3.39        9.20     17.46 o 
   2   8   3        1.80       -0.95     15.23 o 
   3   8   3       16.33       13.65     21.26 o 
   4   8   3        6.24        8.57     28.88 o 
   0   9   3        5.87        1.90      6.67 o 
   1   9   3       40.87       40.63     15.87 o 
   2   9   3        9.90        1.59     18.41 o 
   3   9   3       12.30       -0.95     22.85 o 
   4   9   3        0.80       23.17     29.52 o 
   0  10   3        0.12       -6.67     15.55 o 
   1  10   3        2.23       -3.17     16.50 o 
   2  10   3       15.31       25.07     20.00 o 
   3  10   3        2.33        3.49     42.85 o 
   0  11   3        2.50       19.04     57.45 o 
   1  11   3        3.35      -20.00     47.61 o 
   2  11   3        5.37        7.30     33.33 o 
   0   0   4     1324.65     1408.55     59.35 o 
   1   0   4     5124.42     5021.98     93.95 o 
   2   0   4        0.49        0.63     14.60 o 
   3   0   4        0.00       20.31     22.53 o 
   4   0   4        1.16       -3.49     23.17 o 
   5   0   4       14.95        2.54     42.53 o 
   6   0   4        6.52      -31.74     70.14 o 
   0   1   4      168.10      164.09     10.79 o 
   1   1   4     1863.86     1794.81     32.06 o 
   2   1   4      550.08      574.15     15.55 o 
   3   1   4      104.20      113.62     13.65 o 
   4   1   4       44.33       47.61     12.06 o 
   5   1   4       23.93       14.60     12.06 o 
   6   1   4        1.54       32.06     43.48 o 
   0   2   4     1696.80     1695.79     37.45 o 
   1   2   4      227.52      217.09      9.84 o 
   2   2   4       74.12       76.17      9.84 o 
   3   2   4       93.20       99.66     14.92 o 
   4   2   4       19.88       17.14     16.50 o 
   5   2   4       16.51       23.80     17.46 o 
   6   2   4        0.91       -2.86     46.66 o 
   0   3   4     1954.22     2006.19     66.65 o 
   1   3   4      126.72      130.45      8.57 o 
   2   3   4      328.47      340.55     13.96 o 
   3   3   4       45.90       49.51     12.70 o 
   4   3   4       10.71        6.98     18.73 o 
   5   3   4        1.19       23.49     24.44 o 
   6   3   4        8.69       12.70     46.66 o 
   0   4   4      395.15      404.35     15.87 o 
   1   4   4     1378.42     1427.28     31.42 o 
   2   4   4      451.44      482.11     17.14 o 
   3   4   4       18.99       21.26     13.96 o 
   4   4   4       30.67       20.31     17.77 o 
   5   4   4       23.33       25.07     29.20 o 
   6   4   4        2.43      -13.96     47.93 o 
   0   5   4       48.45       49.51     11.43 o 
   1   5   4      112.35      106.96     12.70 o 
   2   5   4       44.26       46.66     11.74 o 
   3   5   4      109.47      107.59     15.55 o 
   4   5   4       10.89        6.35     18.73 o 
   5   5   4        1.52        2.86     31.74 o 
   0   6   4      423.17      460.53     22.85 o 
   1   6   4       24.87       25.71     15.87 o 
   2   6   4       33.86       19.36      9.52 o 
   3   6   4       23.49       21.90     17.46 o 
   4   6   4       28.29       37.45     18.73 o 
   5   6   4        1.80       11.43     28.56 o 
   0   7   4       50.32       34.91     13.01 o 
   1   7   4        7.45       21.90     15.55 o 
   2   7   4      108.52      126.95     20.00 o 
   3   7   4        9.60       14.92     12.70 o 
   4   7   4        7.54       20.00     20.00 o 
   5   7   4        0.03       19.36     43.48 o 
   0   8   4       19.86       22.22     12.06 o 
   1   8   4       42.93       45.70     14.28 o 
   2   8   4      117.75      110.13     20.31 o 
   3   8   4        0.70        9.20     22.22 o 
   4   8   4        2.01        5.08     28.56 o 
   0   9   4       18.49       22.22     10.16 o 
   1   9   4        7.11        9.52     13.33 o 
   2   9   4        1.11       -6.03     19.68 o 
   3   9   4        2.37        4.76     20.63 o 
   4   9   4        3.30        2.54     40.63 o 
   0  10   4       22.59       14.92     17.14 o 
   1  10   4       15.83       13.33     17.14 o 
   2  10   4        1.74        6.03     22.22 o 
   3  10   4        2.33        6.35     46.34 o 
   0  11   4       14.26       17.46     56.18 o 
   1  11   4        4.56      -11.43     49.51 o 
   2  11   4        1.50        7.93     32.37 o 
   1   0   5      964.43      973.74     33.96 o 
   2   0   5      347.63      342.46     26.03 o 
   3   0   5       72.48       65.38     23.80 o 
   4   0   5        7.13       -5.40     29.83 o 
   5   0   5        4.54       -0.32     41.58 o 
   6   0   5        6.39       32.69     73.32 o 
   0   1   5        1.66       17.46     10.79 o 
   1   1   5      364.65      348.17     12.70 o 
   2   1   5      333.76      352.30     12.06 o 
   3   1   5      222.70      234.23     14.60 o 
   4   1   5       47.36       61.89     21.58 o 
   5   1   5        1.35        9.20     30.79 o 
   6   1   5       12.39       39.04     42.21 o 
   0   2   5        1.17        4.76      6.35 o 
   1   2   5     1561.88     1533.92     29.20 o 
   2   2   5      830.77      890.26     23.80 o 
   3   2   5      365.61      368.48     20.00 o 
   4   2   5        5.32        6.98     17.14 o 
   5   2   5       37.30       26.34     15.55 o 
   6   2   5        1.88       15.55     45.39 o 
   0   3   5       84.61       84.74      6.35 o 
   1   3   5     1071.81     1110.85     23.17 o 
   2   3   5      213.74      247.24     13.33 o 
   3   3   5       76.52       85.69     14.92 o 
   4   3   5        5.62       11.74     18.09 o 
   5   3   5       21.76       13.65     24.44 o 
   6   3   5       11.22       -6.35     47.29 o 
   0   4   5      987.87     1025.47     41.89 o 
   1   4   5       99.06      106.96      8.57 o 
   2   4   5      274.66      282.79     15.23 o 
   3   4   5       23.76       34.28     13.96 o 
   4   4   5        5.57       12.06     17.46 o 
   5   4   5        2.57        2.54     26.03 o 
   0   5   5      342.92      362.14     22.53 o 
   1   5   5      374.68      371.34     16.50 o 
   2   5   5      128.93      122.83     13.01 o 
   3   5   5        0.37        3.81     14.60 o 
   4   5   5       25.21       26.66     18.73 o 
   5   5   5        1.15      -23.17     30.15 o 
   0   6   5       71.14       66.33     11.11 o 
   1   6   5       13.65       15.87      9.20 o 
   2   6   5      112.40      111.72     12.38 o 
   3   6   5       14.71       13.01     19.68 o 
   4   6   5       10.83       11.43     18.41 o 
   5   6   5        0.20       10.79     26.66 o 
   0   7   5        2.34       -3.17     11.43 o 
   1   7   5       93.99       92.36     13.01 o 
   2   7   5       16.61       17.77     16.19 o 
   3   7   5        0.13       -0.63     12.70 o 
   4   7   5        0.52       -5.08     21.26 o 
   5   7   5        1.11      -20.00     33.96 o 
   0   8   5        0.09      -10.47     12.06 o 
   1   8   5       10.77        0.95     10.47 o 
   2   8   5       11.39        3.49     15.55 o 
   3   8   5        9.00       10.47     16.50 o 
   4   8   5        9.57      -13.33     29.83 o 
   0   9   5       13.88        8.89      7.93 o 
   1   9   5       14.93       16.50      9.52 o 
   2   9   5       15.14        5.40     20.95 o 
   3   9   5        9.67       10.47     23.17 o 
   4   9   5       11.30       26.03     39.04 o 
   0  10   5        6.80        5.08     11.74 o 
   1  10   5        3.89        7.62     26.98 o 
   2  10   5       12.56        9.84     30.79 o 
   3  10   5        1.38        7.62     46.97 o 
   0  11   5        0.07        0.00     59.35 o 
   1  11   5        0.03        3.17     57.45 o 
   2  11   5        2.05       12.70     34.28 o 
   0   0   6      692.99      659.53     38.72 o 
   1   0   6       32.61       41.26     12.38 o 
   2   0   6       32.09       47.61     17.77 o 
   3   0   6       17.60       20.31     21.26 o 
   4   0   6        3.49      -31.10     31.10 o 
   5   0   6       16.56        0.95     48.24 o 
   6   0   6        1.09        4.13     59.67 o 
   0   1   6       17.66       14.92     12.70 o 
   1   1   6       60.98       52.69      9.52 o 
   2   1   6      255.40      249.78     12.06 o 
   3   1   6      102.78      109.18     18.41 o 
   4   1   6       11.13        8.57     20.95 o 
   5   1   6       17.84       -5.71     29.20 o 
   6   1   6        3.38        2.54     50.15 o 
   0   2   6      648.27      668.09     26.34 o 
   1   2   6      240.98      238.36     10.47 o 
   2   2   6       52.37       48.24     11.11 o 
   3   2   6      177.15      170.75     16.19 o 
   4   2   6        8.22        4.44     15.55 o 
   5   2   6       15.95       35.23     34.28 o 
   6   2   6        2.97       -4.13     47.61 o 
   0   3   6      238.24      245.97     11.74 o 
   1   3   6      744.37      769.66     17.77 o 
   2   3   6       25.80       19.04     10.47 o 
   3   3   6       18.80       11.74     13.65 o 
   4   3   6       77.41       60.94     21.26 o 
   5   3   6        0.87       -7.93     25.07 o 
   6   3   6        2.93       10.16     47.29 o 
   0   4   6      275.94      286.60     22.53 o 
   1   4   6      142.09      147.58     10.16 o 
   2   4   6      264.02      279.30     15.23 o 
   3   4   6       13.14       11.74     14.92 o 
   4   4   6        0.28        4.44     16.82 o 
   5   4   6        3.69       16.82     26.03 o 
   0   5   6      550.56      626.52     34.91 o 
   1   5   6       22.17       18.73     13.33 o 
   2   5   6       27.63       31.74     10.47 o 
   3   5   6       33.93       34.91     14.92 o 
   4   5   6       32.60       35.55     20.00 o 
   5   5   6        3.07       12.06     30.15 o 
   0   6   6        1.66       11.11     15.55 o 
   1   6   6       34.30       27.93     14.28 o 
   2   6   6        6.12        7.93     11.43 o 
   3   6   6       13.01       21.58     14.60 o 
   4   6   6        8.75        4.13     17.77 o 
   5   6   6        1.05       -6.67     28.56 o 
   0   7   6       12.35       18.73     15.87 o 
   1   7   6       11.27       13.65     13.65 o 
   2   7   6       10.06        3.17     15.55 o 
   3   7   6        5.12        0.32     14.60 o 
   4   7   6        4.71        9.20     21.26 o 
   5   7   6        0.19      -12.38     41.89 o 
   0   8   6       96.11       86.01     21.26 o 
   1   8   6       20.14        2.86     21.90 o 
   2   8   6        7.66       -9.52     16.82 o 
   3   8   6        0.05       17.46     18.09 o 
   4   8   6        2.83       20.00     26.34 o 
   0   9   6       43.34       38.40     16.19 o 
   1   9   6       22.37        7.93     17.46 o 
   2   9   6       14.71       24.76     15.55 o 
   3   9   6        0.96       -0.63     26.98 o 
   4   9   6        6.37        5.40     39.67 o 
   0  10   6       11.71        7.62     26.34 o 
   1  10   6        6.11        6.03     28.25 o 
   2  10   6        1.79        6.03     41.58 o 
   3  10   6        4.24      -11.74     43.80 o 
   0  11   6        0.70       12.06     56.81 o 
   1  11   6        2.22       13.96     54.59 o 
   2  11   6        1.38       12.70     38.72 o 
   1   0   7     1263.70     1284.77     49.83 o 
   2   0   7      111.24      112.04     12.38 o 
   3   0   7        0.03        9.84     22.85 o 
   4   0   7        2.51       39.36     36.18 o 
   5   0   7        0.85       23.80     43.80 o 
   6   0   7        0.81        5.08     72.05 o 
   0   1   7       24.26       18.73     13.65 o 
   1   1   7       87.17      101.56     12.70 o 
   2   1   7      331.99      346.90     16.50 o 
   3   1   7       53.16       49.51     16.82 o 
   4   1   7       37.58       43.16     21.58 o 
   5   1   7       14.73       19.68     32.69 o 
   6   1   7        0.97       27.61     56.49 o 
   0   2   7      178.58      188.84     17.14 o 
   1   2   7      461.40      464.97     15.55 o 
   2   2   7      306.94      326.91     16.82 o 
   3   2   7      152.30      137.11     17.77 o 
   4   2   7        6.24        4.76     13.01 o 
   5   2   7       41.89       20.00     30.15 o 
   6   2   7        0.47        6.35     53.96 o 
   0   3   7      273.93      268.82     13.65 o 
   1   3   7      416.41      410.38     15.55 o 
   2   3   7      139.07      139.01     13.65 o 
   3   3   7       50.87       51.73     14.60 o 
   4   3   7       66.42       72.36     22.22 o 
   5   3   7        4.49       -3.17     31.74 o 
   6   3   7        4.95       19.68     44.43 o 
   0   4   7      131.35      132.67     19.04 o 
   1   4   7      195.58      205.98      9.84 o 
   2   4   7       11.86        9.20     10.47 o 
   3   4   7       62.24       56.81     13.65 o 
   4   4   7        3.52       -7.30     15.55 o 
   5   4   7        4.13        5.71     27.30 o 
   0   5   7       13.87       12.06     15.23 o 
   1   5   7       52.19       49.51     10.47 o 
   2   5   7       74.82       74.90     10.79 o 
   3   5   7       25.11       17.46     13.01 o 
   4   5   7       24.35       22.22     19.36 o 
   5   5   7        3.73       -9.20     31.10 o 
   0   6   7       11.92        3.49     18.73 o 
   1   6   7       61.34       51.10     13.65 o 
   2   6   7       48.88       45.70     12.06 o 
   3   6   7       23.62       18.73     15.87 o 
   4   6   7       13.10        7.62     20.31 o 
   5   6   7        4.66        8.89     41.58 o 
   0   7   7        4.24       10.47     18.09 o 
   1   7   7       67.52       58.72     13.01 o 
   2   7   7        2.21        1.90     14.28 o 
   3   7   7       11.40        1.90     15.87 o 
   4   7   7        7.05       -3.17     20.63 o 
   0   8   7       42.24       46.97     23.80 o 
   1   8   7        4.81        2.22     18.41 o 
   2   8   7       17.82       15.55     12.70 o 
   3   8   7        9.50        3.81     18.41 o 
   4   8   7        1.21        0.32     29.52 o 
   0   9   7        0.80        3.81     19.04 o 
   1   9   7        7.42        9.20     16.19 o 
   2   9   7       15.83       17.46     24.76 o 
   3   9   7       10.11      -12.70     36.82 o 
   0  10   7        2.48       -0.63     31.10 o 
   1  10   7        2.94       22.85     62.21 o 
   2  10   7        4.25       30.47     48.24 o 
   3  10   7       10.00       -6.03     47.29 o 
   0  11   7        6.60       -0.95     99.98 o 
   1  11   7        2.23        0.95     68.24 o 
   0   0   8     3294.25     3665.16    148.85 o 
   1   0   8      613.77      610.65     28.88 o 
   2   0   8       14.25       26.03     14.60 o 
   3   0   8       21.68       22.53     28.56 o 
   4   0   8       43.50       53.00     30.47 o 
   5   0   8        0.32       -6.35     46.66 o 
   6   0   8        5.50       26.98     68.56 o 
   0   1   8       79.89      118.38     17.46 o 
   1   1   8      364.40      399.59     17.46 o 
   2   1   8       77.64       89.50     12.70 o 
   3   1   8       52.22       61.26     19.36 o 
   4   1   8       29.33       31.74     22.85 o 
   5   1   8       17.33       12.38     30.79 o 
   6   1   8        1.28       13.01     46.02 o 
   0   2   8       95.00      103.47     16.19 o 
   1   2   8      212.31      211.70     13.01 o 
   2   2   8       95.31      100.29     11.43 o 
   3   2   8       43.95       50.78     15.55 o 
   4   2   8        7.96      -18.09     22.53 o 
   5   2   8        2.50        7.62     31.10 o 
   6   2   8        1.84      -20.31     51.73 o 
   0   3   8       15.94       13.96      8.89 o 
   1   3   8      315.95      329.13     14.60 o 
   2   3   8        1.17       -2.22     12.38 o 
   3   3   8      110.83      108.55     13.96 o 
   4   3   8        0.15       -2.22     20.63 o 
   5   3   8       11.22       -1.59     30.79 o 
   0   4   8       92.61       92.68      8.25 o 
   1   4   8      212.16      227.56     10.79 o 
   2   4   8      153.14      141.87     13.01 o 
   3   4   8        5.06       -6.67     15.55 o 
   4   4   8       53.69       52.37     15.55 o 
   5   4   8       10.22       -4.76     31.10 o 
   0   5   8       14.97       15.55     21.90 o 
   1   5   8       12.95       10.79     10.16 o 
   2   5   8        9.34        9.52     10.79 o 
   3   5   8       36.56       26.03     16.19 o 
   4   5   8        1.14       13.01     17.77 o 
   5   5   8        4.51        0.63     28.56 o 
   0   6   8       24.39       18.73     15.23 o 
   1   6   8       40.31       40.31     13.65 o 
   2   6   8        7.93        3.17     13.01 o 
   3   6   8       47.87       39.99     13.96 o 
   4   6   8        2.13        5.08     24.76 o 
   5   6   8        0.98        9.52     42.85 o 
   0   7   8       52.59       59.99     20.95 o 
   1   7   8       52.81       42.53     16.19 o 
   2   7   8       23.07       31.42     20.00 o 
   3   7   8        5.22        5.71     17.46 o 
   4   7   8        0.85        1.90     20.63 o 
   0   8   8       28.77       21.26     19.36 o 
   1   8   8       38.16       27.93     13.96 o 
   2   8   8        2.03       -5.71     21.90 o 
   3   8   8        9.02       -6.03     20.31 o 
   4   8   8        2.60       28.25     33.64 o 
   0   9   8       29.05       30.15     17.77 o 
   1   9   8       27.88       20.95     13.33 o 
   2   9   8        3.34        8.25     26.34 o 
   3   9   8        2.45       13.33     40.31 o 
   0  10   8       19.56       21.90     33.01 o 
   1  10   8        3.46       18.09     43.16 o 
   2  10   8        5.21       18.73     34.91 o 
   0  11   8        3.20       11.74    102.83 o 
   1  11   8        2.13       10.47     82.20 o 
   1   0   9     2373.64     2532.73     91.41 o 
   2   0   9      266.62      258.03     20.00 o 
   3   0   9        2.24       -2.86     25.39 o 
   4   0   9       48.43       46.66     32.69 o 
   5   0   9        4.92       16.50     46.34 o 
   6   0   9        1.04       45.39     81.57 o 
   0   1   9      243.38      261.52     19.36 o 
   1   1   9       64.37       78.39     11.74 o 
   2   1   9      425.93      388.80     20.31 o 
   3   1   9      109.70      137.74     20.00 o 
   4   1   9        7.15       13.96     25.39 o 
   5   1   9       13.15       21.58     34.28 o 
   6   1   9        5.71       25.07     43.80 o 
   0   2   9       36.85       37.45     15.23 o 
   1   2   9       78.38       78.08     12.06 o 
   2   2   9      366.80      381.50     17.14 o 
   3   2   9        0.62        3.49     15.23 o 
   4   2   9      101.07       83.15     24.12 o 
   5   2   9       15.61       12.06     34.91 o 
   0   3   9      633.81      614.46     25.07 o 
   1   3   9       26.82       16.19     10.16 o 
   2   3   9      134.38      133.62     13.65 o 
   3   3   9        1.91        1.59     13.33 o 
   4   3   9       58.87       45.70     20.31 o 
   5   3   9        2.02       -8.57     31.42 o 
   0   4   9       81.47       84.42     11.74 o 
   1   4   9       66.28       76.81      9.52 o 
   2   4   9       61.00       59.67     12.06 o 
   3   4   9      158.27      126.95     18.09 o 
   4   4   9        9.17        9.20     14.92 o 
   5   4   9        2.16      -12.70     31.42 o 
   0   5   9       48.76       63.79     25.71 o 
   1   5   9        1.11        2.22     13.33 o 
   2   5   9       19.10       17.46     11.43 o 
   3   5   9       66.18       53.32     15.55 o 
   4   5   9        1.86        6.35     17.77 o 
   5   5   9        2.43       10.16     35.23 o 
   0   6   9        0.24        1.59     18.73 o 
   1   6   9       69.16       65.38     17.14 o 
   2   6   9       57.51       46.97     15.23 o 
   3   6   9       10.89        7.30     13.96 o 
   4   6   9       18.99        5.40     22.22 o 
   5   6   9        2.84      -16.19     50.15 o 
   0   7   9       92.41       81.89     26.66 o 
   1   7   9       31.77       28.88     18.09 o 
   2   7   9        2.79       15.23     18.73 o 
   3   7   9       15.09        9.20     16.82 o 
   4   7   9        6.00        7.62     22.22 o 
   0   8   9       90.51       78.71     21.58 o 
   1   8   9       22.20        5.40     23.17 o 
   2   8   9       10.32       15.23     21.90 o 
   3   8   9        6.04        1.59     25.71 o 
   4   8   9        0.74       17.14     37.13 o 
   0   9   9       12.39       13.01     23.80 o 
   1   9   9       15.05        2.86     23.49 o 
   2   9   9        8.86        6.03     26.66 o 
   3   9   9        2.39       29.20     30.79 o 
   0  10   9        7.80       13.01     46.97 o 
   1  10   9       12.09       30.47     44.75 o 
   2  10   9        1.23      -35.55     36.50 o 
   0  11   9        2.30       12.38     87.60 o 
   1  11   9        0.66      -23.17     66.65 o 
   0   0  10      234.44      232.01     28.88 o 
   1   0  10      143.39      154.57     23.17 o 
   2   0  10      121.47      158.06     20.95 o 
   3   0  10        8.44       10.16     30.47 o 
   4   0  10       10.33       -1.90     35.23 o 
   5   0  10        1.71      -17.14     56.18 o 
   0   1  10     1759.45     1894.47     59.67 o 
   1   1  10       25.76       20.31     11.74 o 
   2   1  10       78.07       67.60     13.33 o 
   3   1  10       21.17       21.58     17.46 o 
   4   1  10        3.63       -0.95     25.39 o 
   5   1  10        4.27        5.71     39.67 o 
   0   2  10       14.23       13.65     18.09 o 
   1   2  10       13.48        7.93     12.06 o 
   2   2  10      146.84      135.52     15.55 o 
   3   2  10       23.34       23.17      8.57 o 
   4   2  10        6.45       -5.40     23.49 o 
   5   2  10        0.13       31.74     41.89 o 
   0   3  10      147.54      135.52     15.23 o 
   1   3  10       84.57       88.55     12.06 o 
   2   3  10      272.56      251.05     19.04 o 
   3   3  10        2.57        4.76     14.28 o 
   4   3  10        1.86      -12.38     17.46 o 
   5   3  10       10.19       16.50     35.55 o 
   0   4  10       13.60        0.00     11.11 o 
   1   4  10       34.16       32.06      8.89 o 
   2   4  10       11.72        6.67     12.38 o 
   3   4  10       28.31       42.53     16.19 o 
   4   4  10       30.25       28.56     13.65 o 
   5   4  10        6.29       -9.84     31.10 o 
   0   5  10        0.19        1.90     25.71 o 
   1   5  10       70.77       74.27     14.92 o 
   2   5  10        5.64        2.22     13.33 o 
   3   5  10        6.89       -6.35     15.23 o 
   4   5  10       33.65       28.25     16.82 o 
   5   5  10        2.88      -18.09     53.32 o 
   0   6  10        8.89        9.20     24.44 o 
   1   6  10       26.85       34.59     15.23 o 
   2   6  10        4.29        1.27     14.92 o 
   3   6  10       17.64       18.73     14.92 o 
   4   6  10        5.52       -1.27     18.41 o 
   0   7  10        0.88       19.04     27.30 o 
   1   7  10       35.97       32.37     20.31 o 
   2   7  10       28.98       16.50     16.82 o 
   3   7  10       12.51       13.96     20.31 o 
   4   7  10        1.99        4.13     24.76 o 
   0   8  10       25.87       27.61     27.30 o 
   1   8  10        9.27        1.27     21.26 o 
   2   8  10        1.99        8.25     23.17 o 
   3   8  10        1.37       11.11     26.98 o 
   4   8  10        1.73       19.04     41.26 o 
   0   9  10        4.43        9.52     24.12 o 
   1   9  10       41.02       35.86     33.96 o 
   2   9  10        1.71       -8.89     27.61 o 
   3   9  10        0.38        2.86     46.97 o 
   0  10  10       10.13       19.36     43.16 o 
   1  10  10        3.15        8.89     42.85 o 
   2  10  10        1.04      -15.23     48.56 o 
   0  11  10        2.58       46.02    105.69 o 
   1   0  11        3.96        6.67     19.04 o 
   2   0  11      154.90      163.45     21.58 o 
   3   0  11       84.67       79.98     26.03 o 
   4   0  11       40.29        8.25     31.10 o 
   5   0  11        0.44       28.25     57.13 o 
   0   1  11       78.43      118.70     22.22 o 
   1   1  11       77.25       99.34     13.65 o 
   2   1  11        8.24       18.73     13.65 o 
   3   1  11       86.14       92.68     23.80 o 
   4   1  11        3.21       17.14     20.95 o 
   5   1  11       29.55       23.49     39.99 o 
   0   2  11        1.89       -0.32     19.68 o 
   1   2  11       37.40       46.02     13.33 o 
   2   2  11       42.56       40.94     14.60 o 
   3   2  11       27.98       22.85     10.79 o 
   4   2  11       38.60       27.30     23.49 o 
   5   2  11        2.00        3.17     40.63 o 
   0   3  11       38.48       25.71     18.73 o 
   1   3  11       15.62       19.36     12.38 o 
   2   3  11       29.87       30.79     14.28 o 
   3   3  11       23.00       23.17     13.65 o 
   4   3  11       11.31        9.84     23.17 o 
   5   3  11        2.41       18.41     32.69 o 
   0   4  11        7.66       -0.95     14.28 o 
   1   4  11       95.82       85.38     13.01 o 
   2   4  11       11.65       24.76     15.23 o 
   3   4  11       24.88       22.22     15.23 o 
   4   4  11        9.03       11.74     12.38 o 
   5   4  11        3.39       16.19     39.67 o 
   0   5  11       27.12       47.29     26.34 o 
   1   5  11        0.15        0.32     16.19 o 
   2   5  11       57.03       56.18     15.23 o 
   3   5  11       84.69       77.12     17.46 o 
   4   5  11        0.38       -1.27     20.31 o 
   5   5  11        0.37       12.06     46.66 o 
   0   6  11       82.83       69.51     24.12 o 
   1   6  11       31.82       30.15     16.19 o 
   2   6  11       24.69       33.33     16.82 o 
   3   6  11       16.94        7.30     15.23 o 
   4   6  11       19.05       -7.30     21.26 o 
   0   7  11       55.80       44.12     25.39 o 
   1   7  11        1.76       10.79     24.44 o 
   2   7  11       11.65        2.86     20.00 o 
   3   7  11       28.38       40.31     21.26 o 
   4   7  11        2.96       10.79     46.02 o 
   0   8  11        0.02        3.49     28.88 o 
   1   8  11        6.83       15.55     27.93 o 
   2   8  11       63.60       36.18     33.33 o 
   3   8  11        6.77      -21.26     30.79 o 
   0   9  11       10.26      -14.28     30.79 o 
   1   9  11       19.33       17.14     26.98 o 
   2   9  11        9.61       21.26     31.10 o 
   3   9  11        0.20       -6.35     34.59 o 
   0  10  11        9.73        4.76     43.80 o 
   1  10  11        4.83      -16.50     46.02 o 
   2  10  11        3.25       11.74     38.40 o 
   0   0  12     1832.60     1912.24    100.61 o 
   1   0  12      248.55      257.72     30.15 o 
   2   0  12        0.79       -2.54     17.46 o 
   3   0  12       63.67       93.63     35.55 o 
   4   0  12       87.08       89.19     33.64 o 
   5   0  12        0.07        5.40     54.59 o 
   0   1  12       13.39        2.22     19.68 o 
   1   1  12       47.36       71.41     15.87 o 
   2   1  12       83.69       73.63     16.50 o 
   3   1  12        4.14        0.95      8.57 o 
   4   1  12       21.82       17.14     23.17 o 
   5   1  12       10.43       -4.76     41.58 o 
   0   2  12       70.22       67.92     22.85 o 
   1   2  12      153.10      156.79     18.73 o 
   2   2  12      129.18      128.22     17.46 o 
   3   2  12       13.13        0.00     12.70 o 
   4   2  12        4.67        2.54     25.71 o 
   5   2  12       19.85       14.28     40.63 o 
   0   3  12        0.52        2.86     23.49 o 
   1   3  12       30.18       37.45     13.01 o 
   2   3  12       39.06       64.11     17.77 o 
   3   3  12        8.16       14.28     15.23 o 
   4   3  12       11.55       16.82     25.07 o 
   5   3  12        0.22      -11.43     37.45 o 
   0   4  12        0.64      -14.60     15.23 o 
   1   4  12       61.70       66.65     12.70 o 
   2   4  12       37.78       28.88     16.50 o 
   3   4  12       50.62       51.42     16.82 o 
   4   4  12        5.84        1.27      8.89 o 
   5   4  12        0.70       31.74     46.97 o 
   0   5  12        7.72       12.38      5.71 o 
   1   5  12       69.00       55.86     16.82 o 
   2   5  12       60.55       48.24     15.55 o 
   3   5  12       40.80       23.80     16.19 o 
   4   5  12       15.45       -3.17     18.73 o 
   5   5  12        1.65       38.40     52.05 o 
   0   6  12       25.83       19.04     24.44 o 
   1   6  12       31.92       41.89     16.50 o 
   2   6  12       36.65       17.46     24.44 o 
   3   6  12        3.29       -0.63     16.19 o 
   4   6  12        1.11       13.33     22.53 o 
   0   7  12        0.05       14.92     27.93 o 
   1   7  12       46.88       32.06     22.22 o 
   2   7  12       17.99       14.28     24.76 o 
   3   7  12        8.07       11.74     21.90 o 
   4   7  12        1.80       17.14     46.34 o 
   0   8  12        1.68       -2.86     29.83 o 
   1   8  12       13.63        3.49     32.37 o 
   2   8  12        3.29       -7.93     28.88 o 
   3   8  12        1.70        2.54     27.93 o 
   0   9  12        5.42      -17.77     37.13 o 
   1   9  12       14.50        5.71     26.66 o 
   2   9  12        0.70        2.22     36.50 o 
   0  10  12        0.28        3.81     49.51 o 
   1  10  12        1.87       11.11     37.77 o 
   1   0  13        6.36       13.33     20.31 o 
   2   0  13      110.41      119.02     26.03 o 
   3   0  13        3.04       12.06     17.77 o 
   4   0  13       58.56       13.65     42.53 o 
   5   0  13        8.66        6.03     75.22 o 
   0   1  13       83.40      110.45     22.53 o 
   1   1  13      189.76      202.17     20.63 o 
   2   1  13       13.52       14.28     14.60 o 
   3   1  13      211.98      217.09     19.04 o 
   4   1  13        6.87       -0.32     32.37 o 
   5   1  13        2.71      -21.90     43.16 o 
   0   2  13       80.90       76.81     26.03 o 
   1   2  13        1.92       -4.44     13.96 o 
   2   2  13       68.85       66.65     18.73 o 
   3   2  13       56.52       47.93     17.46 o 
   4   2  13       32.73       19.04     30.15 o 
   5   2  13        1.86      -29.52     44.75 o 
   0   3  13       12.06       20.63     23.49 o 
   1   3  13        0.98        0.95     13.33 o 
   2   3  13       88.68       81.57     18.09 o 
   3   3  13       11.72       15.55     20.00 o 
   4   3  13        1.82      -18.73     31.74 o 
   5   3  13        7.67        5.08     56.49 o 
   0   4  13       33.74       30.15     18.41 o 
   1   4  13      341.80      356.42     20.00 o 
   2   4  13      110.28      112.04     17.14 o 
   3   4  13       24.49       31.10     18.73 o 
   4   4  13        6.78       30.15     24.12 o 
   5   4  13        4.55        2.54     43.80 o 
   0   5  13       22.07       18.73     10.79 o 
   1   5  13       34.72       25.71      7.62 o 
   2   5  13       46.46       45.70     17.14 o 
   3   5  13        0.54        1.27     19.04 o 
   4   5  13        4.27       16.82     25.07 o 
   0   6  13       30.85       37.45     26.98 o 
   1   6  13        5.91        1.27     16.50 o 
   2   6  13       13.04       19.68     19.36 o 
   3   6  13       28.58       27.30     20.00 o 
   4   6  13        3.31       16.19     25.07 o 
   0   7  13        6.06      -22.53     35.55 o 
   1   7  13        0.72       -8.57     27.61 o 
   2   7  13       11.65        9.84     24.76 o 
   3   7  13       13.85        9.84     23.80 o 
   4   7  13        0.64        0.32     46.97 o 
   0   8  13       13.71        1.90     29.83 o 
   1   8  13       14.33       11.11     32.37 o 
   2   8  13       20.27        5.08     25.07 o 
   3   8  13        3.49       -2.54     42.53 o 
   0   9  13        1.31      -15.87     55.54 o 
   1   9  13        0.26      -10.16     31.10 o 
   2   9  13        2.78       -3.81     55.54 o 
   0  10  13        0.40        0.00     44.75 o 
   1  10  13        4.52       23.17     44.43 o 
   0   0  14       19.34       35.86     27.30 o 
   1   0  14       22.70       22.53     20.31 o 
   2   0  14        9.16        8.89     21.58 o 
   3   0  14        8.52        2.86     20.95 o 
   4   0  14       13.27       -6.03     41.58 o 
   5   0  14        5.71      -18.09     55.54 o 
   0   1  14       12.54        6.35     23.80 o 
   1   1  14      168.13      149.81     18.73 o 
   2   1  14       12.07       11.43     16.50 o 
   3   1  14      109.51      124.10     18.73 o 
   4   1  14       15.85       19.36     34.59 o 
   5   1  14        5.05       31.10     51.73 o 
   0   2  14       28.18        5.71     31.10 o 
   1   2  14       58.12       44.12     17.77 o 
   2   2  14       38.55       34.91     17.77 o 
   3   2  14       30.62       21.90     15.87 o 
   4   2  14        4.25        6.35     38.72 o 
   5   2  14        2.07       16.19     50.78 o 
   0   3  14       24.88       27.61     27.61 o 
   1   3  14      157.59      135.84     19.04 o 
   2   3  14      161.46      154.25     19.04 o 
   3   3  14       12.81       16.19     21.58 o 
   4   3  14        7.12      -24.12     38.09 o 
   5   3  14        7.15        9.20     39.99 o 
   0   4  14        9.25       -0.95     19.04 o 
   1   4  14       24.52       20.00     15.23 o 
   2   4  14       30.69       38.72     18.41 o 
   3   4  14       31.74       23.80     24.76 o 
   4   4  14        0.39        7.93     30.15 o 
   0   5  14      349.22      366.90     22.22 o 
   1   5  14       43.29       41.89      9.52 o 
   2   5  14       34.23       37.13     16.19 o 
   3   5  14        1.71        5.40     20.31 o 
   4   5  14        5.66        6.35     41.58 o 
   0   6  14       35.49       36.50     38.09 o 
   1   6  14        4.32        2.86     16.82 o 
   2   6  14       22.03       24.76     23.49 o 
   3   6  14       10.77       -9.52     27.61 o 
   4   6  14        6.38       14.92     49.83 o 
   0   7  14        0.65        3.49     34.59 o 
   1   7  14        8.69       14.92     26.98 o 
   2   7  14        3.62       17.14     25.07 o 
   3   7  14        2.40       17.46     24.76 o 
   0   8  14        9.53       -2.86     29.83 o 
   1   8  14        4.28       -1.59     34.59 o 
   2   8  14        1.60       -8.25     49.51 o 
   3   8  14        1.98       25.07     37.13 o 
   0   9  14        0.00       -1.59     39.36 o 
   1   9  14        0.23        5.08     33.33 o 
   2   9  14        6.02       17.77     56.81 o 
   1   0  15       19.41       12.70     22.22 o 
   2   0  15        3.95       11.43     24.12 o 
   3   0  15       30.27       16.82     22.22 o 
   4   0  15       60.28       46.34     76.81 o 
   5   0  15        0.40       -7.93     74.27 o 
   0   1  15       10.06       10.79     27.30 o 
   1   1  15        5.87        1.59     17.77 o 
   2   1  15       30.78       21.26     16.82 o 
   3   1  15       28.03       24.12     16.82 o 
   4   1  15       22.67       20.00     38.40 o 
   5   1  15        0.22        4.76     48.24 o 
   0   2  15        7.38        9.20     27.93 o 
   1   2  15       17.54       18.73     18.73 o 
   2   2  15       63.43       51.42     19.04 o 
   3   2  15        8.34       -6.35     17.77 o 
   4   2  15       16.52       -2.22     38.40 o 
   5   2  15        0.71      -38.09     54.59 o 
   0   3  15      272.14      295.80     40.63 o 
   1   3  15       14.07       18.41     17.14 o 
   2   3  15       89.90       77.12     18.09 o 
   3   3  15       18.79       13.65     16.19 o 
   4   3  15        3.65       13.65     31.74 o 
   0   4  15       47.94       39.04     18.73 o 
   1   4  15       47.71       42.85     15.87 o 
   2   4  15       22.43       26.66     20.63 o 
   3   4  15        0.23       10.16     24.44 o 
   4   4  15        9.41        6.35     35.23 o 
   0   5  15       80.75       70.78     14.92 o 
   1   5  15       84.77       77.12     10.79 o 
   2   5  15       11.53        6.98     19.04 o 
   3   5  15        0.02        8.57     22.22 o 
   4   5  15        3.36       -1.90     42.53 o 
   0   6  15        2.54        4.13     36.82 o 
   1   6  15       31.52       45.39     24.12 o 
   2   6  15        4.48       -1.59     23.80 o 
   3   6  15        5.43      -13.33     29.20 o 
   4   6  15        0.94      -13.96     38.72 o 
   0   7  15        0.08      -17.46     31.10 o 
   1   7  15        2.18       -6.03     29.52 o 
   2   7  15        4.18       13.96     23.49 o 
   3   7  15        1.85        3.81     29.52 o 
   0   8  15        0.00       21.90     39.36 o 
   1   8  15        3.13        5.40     34.59 o 
   2   8  15        1.37        2.22     60.30 o 
   0   9  15        2.66        1.90     65.70 o 
   1   9  15        0.51       -1.90     33.64 o 
   0   0  16      196.42      198.68     40.63 o 
   1   0  16        8.44        9.52     23.80 o 
   2   0  16        0.09      -11.74     25.07 o 
   3   0  16       20.69       21.90     24.76 o 
   4   0  16        2.74       -5.71     86.96 o 
   0   1  16        3.86        5.40     31.42 o 
   1   1  16       39.93       37.77     18.73 o 
   2   1  16        3.53       -0.63     16.50 o 
   3   1  16       52.52       36.18     18.09 o 
   4   1  16        5.20       11.11     40.94 o 
   0   2  16       95.50      109.50     33.64 o 
   1   2  16       28.99       34.59     19.04 o 
   2   2  16       24.49       11.74     18.73 o 
   3   2  16       12.27       11.11     18.73 o 
   4   2  16        0.75       -3.17     32.69 o 
   0   3  16       74.92       78.08     32.06 o 
   1   3  16        0.70       -1.27     18.73 o 
   2   3  16       32.70       34.59     20.63 o 
   3   3  16        1.94       10.16     21.26 o 
   4   3  16        2.20      -18.41     31.74 o 
   0   4  16       60.54       73.63     24.76 o 
   1   4  16       90.59       83.47     18.09 o 
   2   4  16       12.12       26.98     22.53 o 
   3   4  16        9.02       20.95     29.83 o 
   4   4  16        1.67        6.35     45.39 o 
   0   5  16        0.03      -10.47     17.77 o 
   1   5  16       38.40       41.58     11.74 o 
   2   5  16        2.19       10.16     19.36 o 
   3   5  16        2.78       13.65     39.99 o 
   4   5  16        4.32       13.65     41.26 o 
   0   6  16       74.65       67.92     36.82 o 
   1   6  16        4.19        5.71     21.26 o 
   2   6  16        5.68       11.43     30.15 o 
   3   6  16        0.06       -6.67     27.30 o 
   0   7  16       21.32       10.79     39.36 o 
   1   7  16        9.29       -0.32     33.01 o 
   2   7  16        0.05       11.43     23.17 o 
   3   7  16        1.15       -8.25     32.69 o 
   0   8  16        0.26       -8.25     33.64 o 
   1   8  16        0.41        1.90     30.79 o 
   2   8  16        2.45       -5.08     57.76 o 
   0   9  16        0.28      -28.25     56.49 o 
   1   9  16        2.67       -8.25     35.55 o 
   1   0  17        5.53        1.27     29.52 o 
   2   0  17       37.65       35.55     26.98 o 
   3   0  17       62.67       66.33     27.93 o 
   4   0  17        0.01       49.19     55.86 o 
   0   1  17       42.60       30.47     31.42 o 
   1   1  17       29.06       29.20     19.04 o 
   2   1  17        2.31       -4.76     17.14 o 
   3   1  17        0.83       -0.95     16.82 o 
   4   1  17        8.50      -12.70     33.96 o 
   0   2  17        0.27       11.74     29.52 o 
   1   2  17       46.77       33.96     19.36 o 
   2   2  17       13.75        1.59     18.09 o 
   3   2  17        1.58        2.86     17.77 o 
   4   2  17        1.63       13.01     31.74 o 
   0   3  17        3.49        0.63     35.23 o 
   1   3  17       77.91       59.99     20.31 o 
   2   3  17       14.44       -4.13     19.68 o 
   3   3  17        4.03       -9.84     22.22 o 
   4   3  17        6.38       -8.89     41.58 o 
   0   4  17       80.47       88.55     27.93 o 
   1   4  17       33.65       33.96     22.53 o 
   2   4  17        0.03        5.40     22.53 o 
   3   4  17       17.93       14.60     18.09 o 
   4   4  17        2.22        3.49     40.63 o 
   0   5  17        0.83       -0.63     19.36 o 
   1   5  17       10.57        5.08     13.65 o 
   2   5  17       10.25        4.44     21.90 o 
   3   5  17       10.54       17.77     33.64 o 
   0   6  17       13.57       21.26     47.61 o 
   1   6  17        4.54        1.27     19.68 o 
   2   6  17        1.00        7.62     25.07 o 
   3   6  17        0.48       -9.52     33.01 o 
   0   7  17        0.56      -13.33     40.94 o 
   1   7  17        3.55       15.55     39.04 o 
   2   7  17        2.12        7.93     52.37 o 
   0   8  17        0.40        1.90     54.59 o 
   1   8  17        1.11       10.79     34.91 o 
   2   8  17        3.34        7.30     58.40 o 
   0   0  18        1.85      -11.43     48.56 o 
   1   0  18       33.27       22.53     29.52 o 
   2   0  18        5.24       -4.44     27.93 o 
   3   0  18       18.12       18.41     26.66 o 
   4   0  18        0.00        7.30     60.94 o 
   0   1  18        1.08       -0.32     29.20 o 
   1   1  18       26.36       16.19     19.04 o 
   2   1  18       68.23       64.11     22.53 o 
   3   1  18        5.84        5.71     20.95 o 
   4   1  18        5.18       14.28     44.12 o 
   0   2  18        3.54        3.17     36.50 o 
   1   2  18       60.96       63.79     20.00 o 
   2   2  18       32.87       36.82     23.17 o 
   3   2  18       15.89       10.16     21.90 o 
   4   2  18        1.60        8.89     42.21 o 
   0   3  18       40.68       27.93     41.26 o 
   1   3  18       33.38       15.23     21.90 o 
   2   3  18       33.35       26.03     25.07 o 
   3   3  18        2.21        1.27     21.58 o 
   4   3  18        0.23       19.36     43.16 o 
   0   4  18        6.97        4.44     25.71 o 
   1   4  18        8.66       16.19     19.36 o 
   2   4  18        2.09        1.90     24.12 o 
   3   4  18        5.55       15.55     33.33 o 
   0   5  18       25.56       19.36     19.36 o 
   1   5  18       17.19       13.96     13.33 o 
   2   5  18        0.68       20.31     38.72 o 
   3   5  18        1.04       30.47     43.48 o 
   0   6  18        2.05        9.84     42.21 o 
   1   6  18        9.29        1.59     24.44 o 
   2   6  18        4.30       13.33     30.15 o 
   3   6  18        1.61       -5.08     37.13 o 
   0   7  18        1.16       -5.40     40.31 o 
   1   7  18        0.24       13.33     55.86 o 
   2   7  18        1.74      -10.47     37.45 o 
   0   8  18        0.07      -12.06     72.05 o 
   1   8  18        4.06       -2.22     44.12 o 
   1   0  19       10.72        0.63     37.13 o 
   2   0  19       10.78       27.93     34.59 o 
   3   0  19        0.23       -7.30     32.06 o 
   4   0  19        1.41       45.70     77.44 o 
   0   1  19       34.19       14.92     52.05 o 
   1   1  19       14.02        6.03     21.90 o 
   2   1  19        8.19        1.90     22.22 o 
   3   1  19        2.33       -8.57     26.34 o 
   4   1  19        2.80      -10.16     39.99 o 
   0   2  19       12.03       -2.22     34.91 o 
   1   2  19        1.73        6.35     21.58 o 
   2   2  19       11.47        6.35     23.17 o 
   3   2  19        0.03        2.54     30.47 o 
   4   2  19        1.32       18.73     46.97 o 
   0   3  19        2.79       19.36     34.91 o 
   1   3  19        9.50        9.20     24.44 o 
   2   3  19        0.11      -24.76     26.03 o 
   3   3  19        7.61       -7.93     29.20 o 
   0   4  19        0.00       15.87     26.34 o 
   1   4  19        3.79       -8.25     24.12 o 
   2   4  19        9.03       -4.44     24.44 o 
   3   4  19        2.02       -3.81     31.10 o 
   0   5  19       23.86       21.26     19.68 o 
   1   5  19        1.17        5.40     19.04 o 
   2   5  19        8.97       12.70     31.10 o 
   3   5  19        0.42       14.28     37.45 o 
   0   6  19        1.39       -8.25     44.43 o 
   1   6  19        1.68        0.95     50.78 o 
   2   6  19        1.19        5.71     46.02 o 
   0   7  19        4.57       50.46     95.53 o 
   1   7  19        0.32       -5.08     41.58 o 
   0   0  20        7.06       33.01     65.38 o 
   1   0  20        0.02       -9.20     35.55 o 
   2   0  20        8.26       -5.40     38.09 o 
   3   0  20        2.73       -8.89     45.70 o 
   0   1  20        0.14       -2.22     36.50 o 
   1   1  20        4.47      -12.06     19.36 o 
   2   1  20       18.17       15.55     24.76 o 
   3   1  20        0.76       25.71     32.06 o 
   0   2  20        2.41       -3.81     55.22 o 
   1   2  20       24.97        8.25     25.71 o 
   2   2  20        8.91       -1.59     26.66 o 
   3   2  20        3.52       -5.08     26.98 o 
   0   3  20       28.59       27.30     25.07 o 
   1   3  20        9.15       16.82     24.44 o 
   2   3  20        9.42        9.52     23.49 o 
   3   3  20        0.20       -3.49     30.47 o 
   0   4  20        0.00      -23.80     35.55 o 
   1   4  20       14.78        9.84     20.63 o 
   2   4  20        3.53        0.00     26.98 o 
   3   4  20        0.51       21.26     33.64 o 
   0   5  20        3.97      -16.82     28.56 o 
   1   5  20        1.21       -6.03     29.52 o 
   2   5  20        3.32       30.47     45.39 o 
   0   6  20        0.00      -12.06    100.29 o 
   1   6  20        1.37       20.95     49.19 o 
   2   6  20        1.53      -13.96     58.40 o 
   0   7  20        0.07      -10.47     66.33 o 
   1   0  21        0.16        1.59     55.22 o 
   2   0  21        3.75       -6.35     32.69 o 
   3   0  21        0.01       -8.89     45.07 o 
   0   1  21       15.41       -2.54     49.83 o 
   1   1  21        4.11       -3.49     24.76 o 
   2   1  21        5.45       14.92     24.76 o 
   3   1  21        0.35        2.86     37.13 o 
   0   2  21        1.02        5.40     44.75 o 
   1   2  21        1.33        1.59     25.07 o 
   2   2  21        2.54       18.41     23.80 o 
   3   2  21        1.88        8.25     34.91 o 
   0   3  21        3.29       -3.17     34.28 o 
   1   3  21        9.44       -5.08     25.07 o 
   2   3  21        2.28       13.33     27.61 o 
   3   3  21        0.72        6.35     39.99 o 
   0   4  21        0.25        1.90     39.99 o 
   1   4  21        1.43        6.98     29.52 o 
   2   4  21        6.51       20.95     39.36 o 
   0   5  21       10.42      -25.39     59.03 o 
   1   5  21        3.34        5.08     42.53 o 
   2   5  21        0.18       -1.27     46.66 o 
   0   6  21        2.00       -7.62     66.65 o 
   1   6  21        3.87       -3.81     79.03 o 
   0   0  22        1.56        7.30     64.11 o 
   1   0  22        0.00      -39.36     61.26 o 
   2   0  22        1.15        1.59     41.89 o 
   3   0  22        0.35       -0.95     54.27 o 
   0   1  22        4.21        4.76     46.34 o 
   1   1  22        5.64       18.73     31.42 o 
   2   1  22        2.79        0.00     31.10 o 
   3   1  22        0.51       -7.30     38.40 o 
   0   2  22       18.24       25.07     59.67 o 
   1   2  22        2.80       -4.76     24.44 o 
   2   2  22        5.61       19.04     29.83 o 
   0   3  22        9.34       13.65     33.33 o 
   1   3  22        9.28        7.30     33.33 o 
   2   3  22        3.01       -5.08     30.79 o 
   0   4  22        3.07      -11.43     33.01 o 
   1   4  22        4.68      -15.23     31.10 o 
   2   4  22        0.83      -19.68     42.53 o 
   0   5  22        7.99       -7.62    104.74 o 
   1   5  22        2.12        0.95     42.21 o 
   1   0  23        0.64        1.59     38.72 o 
   2   0  23        1.01       -6.67     48.56 o 
   0   1  23        0.00       30.15     75.85 o 
   1   1  23        2.25       25.07     27.61 o 
   2   1  23        0.08       -3.17     39.04 o 
   0   2  23        0.77      -14.92     53.96 o 
   1   2  23        1.07       -3.81     31.74 o 
   2   2  23        0.25       -5.40     40.63 o 
   0   3  23        5.74       11.11     52.37 o 
   1   3  23        2.30        0.32     32.37 o 
   0   4  23        0.15      -24.76     71.73 o 
   1   4  23        3.90       10.79     49.19 o 
   0   0  24        3.83       52.69     82.52 o 
   1   0  24        0.57       -2.86     52.05 o 
   0   1  24        0.30       -1.90     52.05 o 
   1   1  24        1.14        0.32     40.31 o 
   0   2  24        4.55      -13.33     56.81 o 
   1   2  24        0.43      -37.45     46.02 o 
   0   3  24        2.17       51.73     78.39 o 
                                                 
